# Supplementary material for: A Leap toward Quasi-Solid-State Chloride-Ion Batteries with Metal–Organic Frameworks
Source: ACS Energy Lett. 2025 Dec 16;11(1):419–25. doi: 10.1021/acsenergylett.5c02431 (PMC12797858; doi:10.1021/acsenergylett.5c02431)
Supplement: Supplementary file 2 [file nz5c02431_si_002.zip]

Archive with 4 entries (3 files):
- flame test videos/
- flame test videos/GlassFiberEC-DMC_flameTest.mov
- flame test videos/GlassFiberPC_flameTest.mov
- flame test videos/MIP213pellet_flameTest.mov
